# Supplementary material for: Plant phenomics & precision agriculture simulation of winter wheat growth by the assimilation of unmanned aerial vehicle imagery into the WOFOST model
Source: PLoS One. 2021 Oct 8;16(10):e0246874. doi: 10.1371/journal.pone.0246874 (PMC8500443; doi:10.1371/journal.pone.0246874)
Supplement: S1 Dataset — (XLS) [file pone.0246874.s007.xls]

## Sheet: Yield verification
Treatment	Production simulation after localization	Output simulation after assimilation	Measured value
M1N1	2441	2696.2	3088.49
M2N1	3394	3421.42	3415.26
M3N1	3514	3516.8	3490
M1N2	5011	4686.15	4355
M2N2	5469	5128.9	5150
M3N2	4821	5133.1	5251.67
M1N3	6001	5820.08	6028.45
M2N3	6113	6253.56	6414.94
M3N3	5820	6156.36	6398.34
M1N4	4285	4703.32	5185
M2N4	3693	5403.92	5981.66
M3N4	4190	5139	5696.66
